# Supplementary material for: 2,2′-Bi-1,3,4-thia­diazole-5,5′-diamine tetra­hydrate
Source: Acta Crystallogr Sect E Struct Rep Online. 2010 Aug 4;66(Pt 9):o2195. doi: 10.1107/S160053681002996X (PMC3007951; doi:10.1107/S160053681002996X)
Supplement: Supplementary file 2 [file e-66-o2195-Isup2.hkl]

# 
# h,k,l, Fc-squared, Fo-squared, sigma(Fo-squared) and status flag 
# 
data_I
_shelx_title ' cu5-C2-c in C2/c' 
_shelx_refln_list_code          4 
_shelx_F_calc_maximum      254.07 
_exptl_crystal_F_000       568.00 
_reflns_d_resolution_high  0.8409 
 
loop_ 
 _symmetry_equiv_pos_as_xyz 
 'x, y, z' 
 '-x, y, -z+1/2' 
 'x+1/2, y+1/2, z' 
 '-x+1/2, y+1/2, -z+1/2' 
 '-x, -y, -z' 
 'x, -y, z-1/2' 
 '-x+1/2, -y+1/2, -z' 
 'x+1/2, -y+1/2, z-1/2' 
 
_cell_length_a    19.9771 
_cell_length_b     6.6782 
_cell_length_c     9.3284 
_cell_angle_alpha  90.000 
_cell_angle_beta  112.514 
_cell_angle_gamma  90.000 
 
_shelx_F_squared_multiplier     1.000 
 
loop_ 
 _refln_index_h 
 _refln_index_k 
 _refln_index_l 
 _refln_F_squared_calc 
 _refln_F_squared_meas 
 _refln_F_squared_sigma 
 _refln_observed_status 
   2   0   0    11442.99    12443.85    148.04 o 
   4   0   0     2333.81     2626.48     41.92 o 
   6   0   0     7088.83     7023.94     80.03 o 
   8   0   0     1712.61     1563.88     23.17 o 
  10   0   0     7682.33     8547.48     99.85 o 
  12   0   0     2539.30     2552.20     37.02 o 
  14   0   0     2830.46     2642.11     51.37 o 
  16   0   0      186.21      217.67     16.16 o 
  18   0   0        1.62        5.37      7.53 o 
  20   0   0     2781.21     2730.17     61.22 o 
   1   1   0       10.55       -8.57      5.72 o 
   3   1   0      219.33      229.07      5.62 o 
   5   1   0     1420.05     1493.24     15.31 o 
   7   1   0       53.77       61.96      2.78 o 
   9   1   0      537.31      560.28      8.64 o 
  11   1   0      186.86      225.14      5.80 o 
  13   1   0      489.02      493.82     11.14 o 
  15   1   0      454.37      450.97     14.72 o 
  17   1   0       34.09       39.94      6.43 o 
  19   1   0        0.31        3.24      5.86 o 
  21   1   0       22.17       24.50      9.90 o 
   0   2   0    64552.50    61071.47    893.60 o 
   2   2   0    41571.01    43680.65    775.66 o 
   4   2   0     3158.31     2984.59     84.08 o 
   6   2   0       17.61       23.77      3.09 o 
   8   2   0       44.73       32.28      3.35 o 
  10   2   0    10414.00    10630.66    170.56 o 
  12   2   0      258.97      351.54     12.04 o 
  14   2   0      386.13      401.15     13.12 o 
  16   2   0     1074.93     1078.90     24.90 o 
  18   2   0      308.37      249.99     14.97 o 
  20   2   0     1425.32     1350.79     30.37 o 
   1   3   0      128.69      126.56      6.02 o 
   3   3   0      234.46      256.31     12.60 o 
   5   3   0     4731.58     4793.05    123.58 o 
   7   3   0        5.78       10.49      2.91 o 
   9   3   0      192.57      173.54      7.32 o 
  11   3   0      212.46      212.11      9.51 o 
  13   3   0       44.77       42.42      5.19 o 
  15   3   0      198.93      197.32     10.35 o 
  17   3   0      119.36      109.75      8.73 o 
  19   3   0      318.22      306.77     19.10 o 
   0   4   0    18542.84    19447.71   1039.55 o 
   2   4   0     6220.39     6667.43    176.51 o 
   4   4   0      125.15      115.74      7.78 o 
   6   4   0     2381.17     2253.10     84.77 o 
   8   4   0     1641.43     1603.10     57.59 o 
  10   4   0      815.92      841.48     23.65 o 
  12   4   0      899.95      894.00     19.10 o 
  14   4   0      313.54      317.45     12.93 o 
  16   4   0      384.28      399.78     17.03 o 
  18   4   0      223.84      195.46     15.63 o 
   1   5   0      480.42      454.55     44.30 o 
   3   5   0      219.55      208.37     10.10 o 
   5   5   0      968.98      930.20     47.57 o 
   7   5   0      313.62      308.44     12.80 o 
   9   5   0      367.39      351.42     12.82 o 
  11   5   0      295.32      280.08     21.88 o 
  13   5   0       10.36       20.37      5.72 o 
  15   5   0      223.96      233.76     19.79 o 
  17   5   0       13.28       27.76      7.90 o 
   0   6   0     2729.80     2584.90    172.59 o 
   2   6   0     2464.53     2481.49    162.79 o 
   4   6   0        0.88        5.04      4.43 o 
   6   6   0      123.32      130.07      9.79 o 
   8   6   0      129.74      149.20      9.79 o 
  10   6   0      417.48      429.39     16.72 o 
  12   6   0      102.63      113.05     10.09 o 
  14   6   0        6.81       16.55      7.19 o 
   1   7   0      261.76      292.63     34.07 o 
   3   7   0      169.96      174.47     13.23 o 
   5   7   0      340.25      377.66     20.65 o 
   7   7   0      159.25      158.47     17.86 o 
   9   7   0       79.66      102.03     11.40 o 
 -21   1   1       40.54       48.55     10.23 o 
 -19   1   1      297.82      345.99     15.14 o 
 -17   1   1        5.48       11.30      5.01 o 
 -15   1   1     1963.19     1911.84     25.84 o 
 -13   1   1       18.48       12.87      2.47 o 
 -11   1   1     3513.22     3618.68     34.15 o 
  -9   1   1     6674.44     7341.92     61.19 o 
  -7   1   1    11849.80    12726.80    100.17 o 
  -5   1   1     5650.86     5809.85     50.74 o 
  -3   1   1     2178.69     2110.34     24.99 o 
  -1   1   1     2358.42     2524.56     23.73 o 
   1   1   1     8457.18     8904.18     88.14 o 
   3   1   1    11707.82    12137.20    114.23 o 
   5   1   1     4253.94     4456.81     53.03 o 
   7   1   1    11092.78    12023.61    133.00 o 
   9   1   1       29.23       17.07      4.19 o 
  11   1   1      110.00       98.19      5.86 o 
  13   1   1      402.98      398.06     11.95 o 
  15   1   1     1288.33     1274.55     24.29 o 
  17   1   1     1351.84     1272.16     25.75 o 
  19   1   1      339.80      379.99     18.06 o 
 -20   2   1      285.75      302.11     17.92 o 
 -18   2   1       49.01       47.28      7.35 o 
 -16   2   1        7.64       10.82      3.84 o 
 -14   2   1       66.70       69.71      5.64 o 
 -12   2   1       78.20       84.97      4.41 o 
 -10   2   1      713.23      735.81     12.01 o 
  -8   2   1        3.90        3.88      2.69 o 
  -6   2   1      907.65      912.31     17.50 o 
  -4   2   1      318.34      314.45      8.19 o 
  -2   2   1     5809.37     5971.58     85.53 o 
   0   2   1     3101.66     3140.79     38.94 o 
   2   2   1      586.54      572.36     10.91 o 
   4   2   1      322.86      323.55      8.43 o 
   6   2   1      195.95      241.37      7.17 o 
   8   2   1      259.22      290.21      9.16 o 
  10   2   1      217.16      206.08      7.89 o 
  12   2   1      405.38      395.14     12.24 o 
  14   2   1      195.67      179.10      9.69 o 
  16   2   1        3.61        5.33      5.71 o 
  18   2   1       33.33       39.93      7.73 o 
  20   2   1        1.39        5.01      7.18 o 
 -21   3   1       57.79       54.83      9.91 o 
 -19   3   1      184.32      203.06     15.34 o 
 -17   3   1       41.77       30.28      6.21 o 
 -15   3   1      481.69      488.14     13.89 o 
 -13   3   1       53.94       31.71      5.31 o 
 -11   3   1     1340.37     1334.25     21.00 o 
  -9   3   1     6853.41     7272.09     85.60 o 
  -7   3   1      547.74      565.70     10.55 o 
  -5   3   1        7.44       14.06      3.27 o 
  -3   3   1     3065.28     2793.34     36.61 o 
  -1   3   1     1159.86     1110.31     28.79 o 
   1   3   1     4522.76     4995.03     54.72 o 
   3   3   1     2536.10     2384.53     44.01 o 
   5   3   1     2580.77     2194.40     33.85 o 
   7   3   1     1865.82     1962.46     36.61 o 
   9   3   1      693.62      689.98     32.69 o 
  11   3   1     1282.70     1170.28     29.61 o 
  13   3   1        5.53        4.22      6.38 o 
  15   3   1      494.60      533.72     20.45 o 
  17   3   1      618.41      667.58     22.13 o 
  19   3   1      125.78      172.31     16.92 o 
 -18   4   1       46.73       51.36      9.41 o 
 -16   4   1      100.32      121.08      9.98 o 
 -14   4   1       21.48       27.60      5.66 o 
 -12   4   1      116.96      114.76      7.66 o 
 -10   4   1     1183.13     1147.50     21.29 o 
  -8   4   1       33.13       33.17      4.36 o 
  -6   4   1       52.40       70.99     13.34 o 
  -4   4   1     1154.90     1148.60     34.80 o 
  -2   4   1      367.24      374.53     18.53 o 
   0   4   1      362.96      372.68     15.09 o 
   2   4   1     1417.38     1328.40     21.45 o 
   4   4   1      127.28      117.61      7.35 o 
   6   4   1        4.21        3.19      2.88 o 
   8   4   1       66.71       85.30      7.36 o 
  10   4   1      339.96      331.09     13.89 o 
  12   4   1      399.84      382.95     26.35 o 
  14   4   1       91.61       94.33      8.09 o 
  16   4   1       91.48       98.61     11.42 o 
  18   4   1       64.03       69.97     11.53 o 
 -17   5   1       67.70       74.29      9.18 o 
 -15   5   1       17.90       27.30      6.53 o 
 -13   5   1       90.07       93.10      8.77 o 
 -11   5   1      914.78      908.25     33.10 o 
  -9   5   1     1661.33     1720.53     42.23 o 
  -7   5   1      221.65      236.46     12.56 o 
  -5   5   1      113.44      120.39      7.01 o 
  -3   5   1      138.85      128.65      7.75 o 
  -1   5   1        4.56        7.29      4.72 o 
   1   5   1     3815.62     3862.75    243.70 o 
   3   5   1        2.33        0.95      3.47 o 
   5   5   1       27.52       18.08      4.22 o 
   7   5   1     1060.39     1043.90     41.01 o 
   9   5   1       39.39       42.00      9.21 o 
  11   5   1      194.60      185.19     10.83 o 
  13   5   1       14.66       27.73      5.93 o 
  15   5   1      422.76      472.34     24.86 o 
 -14   6   1      245.34      257.73     16.68 o 
 -12   6   1      111.37      106.18     10.93 o 
 -10   6   1       48.95       50.45      7.07 o 
  -8   6   1      225.89      264.58     12.79 o 
  -6   6   1      359.58      379.84     14.50 o 
  -4   6   1      683.87      632.60     29.50 o 
  -2   6   1       95.68      122.78     11.32 o 
   0   6   1      299.51      349.11     14.22 o 
   2   6   1      309.99      317.56     16.55 o 
   4   6   1       56.15       65.88      7.28 o 
   6   6   1      294.75      263.31     13.47 o 
   8   6   1       10.38       12.65      7.28 o 
  10   6   1      205.15      224.74     12.53 o 
  12   6   1      117.62      117.43     11.09 o 
  -9   7   1      457.74      465.93     21.76 o 
  -7   7   1       26.99       28.40      7.32 o 
  -5   7   1        0.04       -8.69      6.55 o 
  -3   7   1      115.65      123.48     20.52 o 
  -1   7   1      135.16      155.76     11.79 o 
   1   7   1      205.12      188.80     19.57 o 
   3   7   1      190.47      195.04     13.25 o 
   5   7   1       88.15       89.74      8.27 o 
   7   7   1       28.25       22.09      7.13 o 
   9   7   1       60.06       88.81     10.30 o 
 -22   0   2      323.84      300.50     21.90 o 
 -20   0   2      564.47      612.83     27.09 o 
 -18   0   2      170.64      147.24     13.83 o 
 -16   0   2     3011.49     2729.96     42.36 o 
 -14   0   2     1566.64     1553.41     27.37 o 
 -12   0   2      204.20      207.56      9.02 o 
 -10   0   2     7292.20     7314.61     87.11 o 
  -8   0   2     3911.26     4231.49     52.24 o 
  -6   0   2     4421.57     4664.96     55.44 o 
  -4   0   2     2050.34     1975.10     25.36 o 
  -2   0   2     3630.81     4058.45     47.63 o 
   0   0   2     4585.32     4809.76     59.96 o 
   2   0   2     3123.26     3049.45     40.52 o 
   4   0   2    14985.93    15633.55    187.86 o 
   6   0   2       17.01       73.97      8.03 o 
   8   0   2      267.42      239.00     14.19 o 
  10   0   2     4255.21     4319.51     60.61 o 
  12   0   2     4082.61     4087.32     81.92 o 
  14   0   2      396.66      393.95     49.51 o 
  16   0   2      479.06      441.28     23.33 o 
  18   0   2       23.77       26.38      9.87 o 
 -23   1   2       27.48       34.22      9.80 o 
 -21   1   2        0.46        3.29      6.45 o 
 -19   1   2       46.93       49.24      7.08 o 
 -17   1   2       16.56       26.01      4.69 o 
 -15   1   2       17.71       25.34      3.27 o 
 -13   1   2      744.39      734.94     11.82 o 
 -11   1   2     1731.29     1716.72     19.28 o 
  -9   1   2     2029.19     2050.94     20.96 o 
  -7   1   2     3657.55     3770.25     33.15 o 
  -5   1   2     3481.22     3589.67     33.49 o 
  -3   1   2      795.96      797.18     11.49 o 
  -1   1   2      132.41      135.87      3.55 o 
   1   1   2      929.95      956.30     14.37 o 
   3   1   2      725.21      701.53     12.71 o 
   5   1   2     1333.15     1358.89     24.13 o 
   7   1   2     1630.89     1609.90     25.85 o 
   9   1   2      739.98      749.13     26.80 o 
  11   1   2       54.76       62.90      5.55 o 
  13   1   2       13.85       17.71      5.36 o 
  15   1   2        0.14        7.20      5.54 o 
  17   1   2       92.64       97.29     10.17 o 
  19   1   2        3.12       10.11      7.51 o 
 -22   2   2       23.45       17.91      8.34 o 
 -20   2   2       76.77      114.05     11.29 o 
 -18   2   2       19.07       10.27      4.86 o 
 -16   2   2     2397.78     2150.35     28.86 o 
 -14   2   2     1700.75     1576.96     20.00 o 
 -12   2   2        3.28       14.56      2.52 o 
 -10   2   2     3653.53     3827.77     58.32 o 
  -8   2   2     3024.48     2718.69     26.37 o 
  -6   2   2     2259.41     1868.44     25.12 o 
  -4   2   2     1148.08     1285.35     15.46 o 
  -2   2   2     5059.51     5258.60     98.74 o 
   0   2   2       19.93       17.02      1.95 o 
   2   2   2      635.99      717.23     10.79 o 
   4   2   2      761.00      674.97     11.23 o 
   6   2   2     2623.00     2440.04     42.76 o 
   8   2   2      495.86      574.83     13.01 o 
  10   2   2     1173.04     1117.85     24.52 o 
  12   2   2     4997.03     5003.83     95.25 o 
  14   2   2       21.54       23.40      6.54 o 
  16   2   2       16.31       19.33      6.93 o 
  18   2   2      117.78      110.94     11.42 o 
 -21   3   2      183.62      215.42     16.01 o 
 -19   3   2        1.24       -2.90      5.70 o 
 -17   3   2      222.99      223.55     12.18 o 
 -15   3   2      888.98      833.23     19.16 o 
 -13   3   2        1.16        3.84      2.78 o 
 -11   3   2       17.50       21.79      3.04 o 
  -9   3   2      262.42      262.00      8.17 o 
  -7   3   2        0.34        5.49      1.89 o 
  -5   3   2       11.43       18.21      4.00 o 
  -3   3   2     2506.62     2490.78     59.19 o 
  -1   3   2     4124.70     3946.31     89.96 o 
   1   3   2      544.10      552.51      9.73 o 
   3   3   2     1113.13     1167.16     28.58 o 
   5   3   2       88.38       86.11      4.97 o 
   7   3   2      285.74      280.52      8.34 o 
   9   3   2      100.49      100.00      8.13 o 
  11   3   2      159.25      149.35     12.79 o 
  13   3   2        5.50       10.58      4.50 o 
  15   3   2        0.98        3.73      5.81 o 
  17   3   2      368.35      409.89     26.47 o 
 -20   4   2       12.83       16.20      6.63 o 
 -18   4   2       68.06       48.45      7.25 o 
 -16   4   2      619.34      621.11     23.38 o 
 -14   4   2     1752.41     1592.38     28.71 o 
 -12   4   2      117.91      104.38      8.89 o 
 -10   4   2     1121.00     1146.42     21.94 o 
  -8   4   2      560.25      535.20     11.42 o 
  -6   4   2       23.57       44.58      6.64 o 
  -4   4   2     3414.83     3269.19     54.33 o 
  -2   4   2      110.77      154.43     10.01 o 
   0   4   2       75.19       72.83      7.01 o 
   2   4   2       44.31       49.65      4.31 o 
   4   4   2      311.44      233.06     10.09 o 
   6   4   2      404.60      374.96     14.36 o 
   8   4   2       19.71       18.28      4.61 o 
  10   4   2     2406.23     2188.39     49.02 o 
  12   4   2      576.69      618.14     19.96 o 
  14   4   2      535.51      533.64     17.50 o 
  16   4   2      142.47      136.81     12.66 o 
 -17   5   2       12.94       25.99      7.56 o 
 -15   5   2      171.46      175.82     13.81 o 
 -13   5   2      230.01      218.20     16.48 o 
 -11   5   2      120.76      128.37      9.28 o 
  -9   5   2      176.51      161.00      9.43 o 
  -7   5   2      127.28      148.66      9.21 o 
  -5   5   2      490.15      447.17     18.69 o 
  -3   5   2       14.88       25.44      5.55 o 
  -1   5   2        5.61        8.11      3.19 o 
   1   5   2      725.88      642.61     15.09 o 
   3   5   2       30.84       44.23      5.51 o 
   5   5   2       11.19       15.53      4.04 o 
   7   5   2      189.35      177.29     11.08 o 
   9   5   2       42.22       46.49      7.02 o 
  11   5   2      150.31      139.25     11.19 o 
  13   5   2       20.42       36.58      6.70 o 
 -14   6   2      426.05      382.43     20.51 o 
 -12   6   2       22.65       25.04      7.22 o 
 -10   6   2      270.80      255.70     15.96 o 
  -8   6   2      256.98      232.36     14.60 o 
  -6   6   2        0.79       -1.60      4.99 o 
  -4   6   2      524.31      571.60     20.41 o 
  -2   6   2      146.90      149.15     14.21 o 
   0   6   2        1.72       10.94      5.15 o 
   2   6   2       84.59       83.07      9.49 o 
   4   6   2        1.41        6.69      4.30 o 
   6   6   2      209.35      231.10     16.77 o 
   8   6   2       52.16       56.03      7.60 o 
  10   6   2      468.51      473.52     22.74 o 
  12   6   2      375.60      384.39     26.25 o 
 -11   7   2        1.90       13.90      7.80 o 
  -9   7   2      335.60      305.73     18.08 o 
  -7   7   2        0.08      -11.57     10.43 o 
  -5   7   2       71.17       88.92     11.63 o 
  -3   7   2       44.02       67.49     10.42 o 
  -1   7   2        1.82       12.17      5.88 o 
   1   7   2      325.13      364.79     17.23 o 
   3   7   2       56.39       73.09      9.20 o 
   5   7   2       64.88       84.13     11.96 o 
   7   7   2        5.44        8.41      7.79 o 
 -23   1   3     1061.20     1078.59     28.84 o 
 -21   1   3      346.43      378.74     17.98 o 
 -19   1   3     2393.89     2434.96     41.41 o 
 -17   1   3     1109.01     1175.69     17.57 o 
 -15   1   3      970.40      970.65     14.84 o 
 -13   1   3     5520.44     5470.15     55.79 o 
 -11   1   3     1241.47     1274.22     15.73 o 
  -9   1   3     5730.09     6185.62     52.79 o 
  -7   1   3     3881.53     4328.47     41.00 o 
  -5   1   3     1312.69     1359.91     20.75 o 
  -3   1   3    14670.13    14898.99    120.73 o 
  -1   1   3     4416.10     4670.89     49.12 o 
   1   1   3    14918.27    15451.90    126.53 o 
   3   1   3     2425.51     2668.03     27.34 o 
   5   1   3        5.56       15.86      2.32 o 
   7   1   3     2022.22     1832.68     29.72 o 
   9   1   3     1778.30     1759.44     30.78 o 
  11   1   3     9364.69     9457.53    193.89 o 
  13   1   3     3095.89     3116.47     50.06 o 
  15   1   3      191.81      224.77     19.50 o 
  17   1   3      731.55      751.53     25.52 o 
 -22   2   3       29.44       44.24      8.99 o 
 -20   2   3       35.53       45.50     12.37 o 
 -18   2   3      325.99      313.21     13.06 o 
 -16   2   3      408.45      355.04     10.64 o 
 -14   2   3        1.57       10.69      3.10 o 
 -12   2   3      519.22      513.75     10.95 o 
 -10   2   3       60.74       69.03      3.55 o 
  -8   2   3     1214.08     1225.65     22.34 o 
  -6   2   3      217.16      222.29      9.11 o 
  -4   2   3      380.71      363.43      7.29 o 
  -2   2   3      385.65      389.20     16.79 o 
   0   2   3      639.07      623.77     10.98 o 
   2   2   3     3044.52     3025.54     32.69 o 
   4   2   3      615.76      601.87     11.07 o 
   6   2   3      326.26      320.71      7.89 o 
   8   2   3       39.28       34.65      5.36 o 
  10   2   3       39.17       32.69      6.28 o 
  12   2   3      258.74      235.35     13.65 o 
  14   2   3       18.60       33.92      7.47 o 
  16   2   3      209.21      214.63     15.46 o 
 -21   3   3      124.02      151.81     17.13 o 
 -19   3   3     1646.60     1680.49     39.86 o 
 -17   3   3      719.04      731.86     18.70 o 
 -15   3   3     1151.52     1044.81     17.98 o 
 -13   3   3     1147.80     1173.77     28.07 o 
 -11   3   3        5.68        4.01      3.13 o 
  -9   3   3     5186.83     4981.06     70.54 o 
  -7   3   3     1158.98     1349.85     20.37 o 
  -5   3   3     1273.71     1373.51     16.06 o 
  -3   3   3     2278.28     2054.15     21.58 o 
  -1   3   3      431.89      399.76      8.05 o 
   1   3   3     5876.61     6011.91     59.49 o 
   3   3   3     2551.83     2581.63     30.01 o 
   5   3   3      298.78      285.72      8.96 o 
   7   3   3      433.63      369.31     15.04 o 
   9   3   3     1013.80      999.83     36.59 o 
  11   3   3     4152.05     4195.69     61.70 o 
  13   3   3     3368.87     3315.34     61.80 o 
  15   3   3        0.56        7.97      6.58 o 
 -20   4   3      191.99      195.02     15.11 o 
 -18   4   3      135.50      132.22     15.47 o 
 -16   4   3       49.23       57.00      7.89 o 
 -14   4   3      625.61      605.27     14.30 o 
 -12   4   3      148.80      143.99      7.65 o 
 -10   4   3        1.71       -0.63      3.55 o 
  -8   4   3     1828.31     1759.59     48.34 o 
  -6   4   3      350.69      364.27      9.05 o 
  -4   4   3       19.17       20.38      7.91 o 
  -2   4   3      343.74      363.82      8.84 o 
   0   4   3      495.62      481.89     14.25 o 
   2   4   3      394.98      369.60     10.80 o 
   4   4   3        0.40        0.88      3.08 o 
   6   4   3     1352.75     1299.73     32.65 o 
   8   4   3       72.34       77.40      7.65 o 
  10   4   3       25.56       32.63      6.59 o 
  12   4   3      499.36      474.89     19.31 o 
  14   4   3        0.50        9.08      6.70 o 
 -17   5   3       65.59       92.40     24.86 o 
 -15   5   3      186.34      190.82     14.28 o 
 -13   5   3      515.89      550.76     20.86 o 
 -11   5   3        1.58        6.06      5.27 o 
  -9   5   3     1177.41     1098.65     29.68 o 
  -7   5   3      554.62      512.92     17.54 o 
  -5   5   3      673.41      650.63     24.64 o 
  -3   5   3       87.37      101.95      9.78 o 
  -1   5   3        4.35        1.08      5.71 o 
   1   5   3     1574.99     1512.17     28.04 o 
   3   5   3     1108.14     1138.73     28.87 o 
   5   5   3      319.33      304.29     13.25 o 
   7   5   3        2.20        4.07      4.68 o 
   9   5   3      224.22      211.88     12.95 o 
  11   5   3     1850.13     1849.77     46.41 o 
  13   5   3     1295.36     1251.99     57.37 o 
 -14   6   3      393.26      360.39     22.71 o 
 -12   6   3      342.94      326.53     18.28 o 
 -10   6   3      283.60      290.74     16.94 o 
  -8   6   3       90.86       73.33      9.54 o 
  -6   6   3      156.87      182.55     12.97 o 
  -4   6   3      547.94      597.69     23.35 o 
  -2   6   3        7.82        2.45      4.92 o 
   0   6   3      149.40      132.89     14.91 o 
   2   6   3      397.16      441.50     27.23 o 
   4   6   3       62.22       58.75      9.50 o 
   6   6   3      308.52      318.05     19.08 o 
   8   6   3      562.20      562.09     30.89 o 
  10   6   3      109.32      134.01     14.31 o 
  -9   7   3      238.05      236.54     22.97 o 
  -7   7   3       40.75       46.70     13.74 o 
  -5   7   3       12.59       30.46    134.53 o 
  -3   7   3       34.16       36.80      8.79 o 
  -1   7   3       26.82       26.06      8.59 o 
   1   7   3      309.30      323.99     19.85 o 
   3   7   3      116.69      124.62     13.58 o 
   5   7   3        3.03       12.36      8.70 o 
 -22   0   4      220.82      285.90     26.08 o 
 -20   0   4        0.38        0.57      9.40 o 
 -18   0   4     6004.02     5922.03     79.90 o 
 -16   0   4      233.02      278.99     14.22 o 
 -14   0   4      192.03      171.66      9.19 o 
 -12   0   4     6195.13     6514.14     80.78 o 
 -10   0   4     1606.47     1725.43     36.91 o 
  -8   0   4      765.30      617.71     13.06 o 
  -6   0   4      868.12      858.75     21.15 o 
  -4   0   4    14147.53    15506.10    173.22 o 
  -2   0   4     1217.25     1354.93     27.45 o 
   0   0   4      762.27      761.16     33.01 o 
   2   0   4    18072.23    18417.77    358.82 o 
   4   0   4     5814.43     6257.65    155.45 o 
   6   0   4     2535.11     2243.22     49.07 o 
   8   0   4     3088.95     2886.34     61.74 o 
  10   0   4     1005.98      991.13     33.15 o 
  12   0   4     1256.65     1147.30     41.14 o 
  14   0   4      960.26      985.11     36.85 o 
  16   0   4      544.49      556.43     49.42 o 
 -23   1   4       55.69       81.10     11.32 o 
 -21   1   4        0.24        2.99      5.62 o 
 -19   1   4        2.20       -2.46      3.70 o 
 -17   1   4        9.73       24.88      4.33 o 
 -15   1   4       12.16       14.24      3.34 o 
 -13   1   4      100.66       95.33      5.57 o 
 -11   1   4       49.10       63.54      3.64 o 
  -9   1   4      519.24      524.01     10.58 o 
  -7   1   4      514.23      519.47     14.66 o 
  -5   1   4     1980.39     1974.75     27.00 o 
  -3   1   4     2426.11     2391.64     31.46 o 
  -1   1   4      294.61      310.39     17.02 o 
   1   1   4       33.98       47.20      3.25 o 
   3   1   4      356.62      365.73      9.06 o 
   5   1   4      183.21      188.24      6.78 o 
   7   1   4       67.38       66.71      6.59 o 
   9   1   4      658.96      616.64     24.13 o 
  11   1   4      469.25      483.69     24.38 o 
  13   1   4       58.63       76.23      9.25 o 
  15   1   4      116.81      115.41     11.89 o 
  17   1   4       36.28       39.09      9.77 o 
 -22   2   4      646.49      626.15     23.29 o 
 -20   2   4      389.92      410.42     15.51 o 
 -18   2   4     1802.52     1759.69     46.68 o 
 -16   2   4     1643.60     1612.72     26.39 o 
 -14   2   4     1507.30     1402.39     22.10 o 
 -12   2   4     1887.65     1939.58     37.90 o 
 -10   2   4     2749.78     2979.70     36.12 o 
  -8   2   4     2111.32     2050.13     28.45 o 
  -6   2   4      112.38      212.54     13.00 o 
  -4   2   4     2600.50     2498.30     27.77 o 
  -2   2   4     5715.37     6299.91     60.51 o 
   0   2   4      285.64      392.32     10.41 o 
   2   2   4     8122.42     8269.55     71.61 o 
   4   2   4     4345.50     4613.10     69.29 o 
   6   2   4     1239.76     1113.18     37.37 o 
   8   2   4     3376.74     3173.38     47.74 o 
  10   2   4      407.57      421.34     16.76 o 
  12   2   4      761.11      734.29     25.52 o 
  14   2   4      728.22      740.66     34.29 o 
  16   2   4      412.90      439.57     21.71 o 
 -21   3   4        1.29       -4.51      8.06 o 
 -19   3   4       24.22       28.00      7.45 o 
 -17   3   4       55.09       44.13      9.32 o 
 -15   3   4       75.01      106.05      6.86 o 
 -13   3   4      903.09      910.03     16.16 o 
 -11   3   4       31.67       40.34      4.29 o 
  -9   3   4       56.55       54.52      4.02 o 
  -7   3   4      335.40      366.49     11.55 o 
  -5   3   4       94.82       95.03      5.53 o 
  -3   3   4      460.54      435.56     19.19 o 
  -1   3   4     1020.76      958.31     13.37 o 
   1   3   4     1959.80     1843.91     36.78 o 
   3   3   4       98.59      101.79      5.75 o 
   5   3   4      438.33      422.04     23.96 o 
   7   3   4     1099.15     1029.65     22.74 o 
   9   3   4      110.54      130.73     12.12 o 
  11   3   4       62.14       74.59      9.03 o 
  13   3   4      239.24      244.84     18.83 o 
  15   3   4        8.67       -1.79      7.38 o 
 -20   4   4       98.52       90.88     18.80 o 
 -18   4   4      973.25      997.20     41.33 o 
 -16   4   4      409.19      412.76     15.64 o 
 -14   4   4      136.07      143.22      9.27 o 
 -12   4   4     2585.43     2425.08     47.02 o 
 -10   4   4        3.09       14.10      8.02 o 
  -8   4   4       12.26       21.28     10.73 o 
  -6   4   4      122.70      109.69     10.72 o 
  -4   4   4     1414.13     1397.14     23.16 o 
  -2   4   4     2218.53     2142.76     32.47 o 
   0   4   4      283.82      300.68     11.75 o 
   2   4   4     3214.33     3189.71     48.18 o 
   4   4   4     1002.75     1012.52     18.69 o 
   6   4   4      108.29       94.88     10.32 o 
   8   4   4     2300.84     2105.88     45.71 o 
  10   4   4      107.08      125.38     10.90 o 
  12   4   4      426.53      419.39     20.03 o 
 -17   5   4      172.44      178.19     16.44 o 
 -15   5   4       10.58       11.57      9.50 o 
 -13   5   4      214.48      210.82     14.32 o 
 -11   5   4       72.13       87.03      9.31 o 
  -9   5   4      241.93      252.72     27.08 o 
  -7   5   4      336.11      313.70     28.91 o 
  -5   5   4       23.02       33.40     12.60 o 
  -3   5   4      759.21      708.81     27.93 o 
  -1   5   4       41.29       49.33      6.36 o 
   1   5   4       76.12       78.76      7.61 o 
   3   5   4      685.66      631.25     17.49 o 
   5   5   4       50.10       45.20      8.18 o 
   7   5   4      312.41      312.46     19.02 o 
   9   5   4      343.90      318.59     19.93 o 
  11   5   4      106.49      118.86     14.18 o 
 -14   6   4      116.87       99.40     13.23 o 
 -12   6   4      405.47      433.26     20.93 o 
 -10   6   4       67.79       78.02      9.66 o 
  -8   6   4        0.23       13.64      7.07 o 
  -6   6   4        6.84        8.41      6.80 o 
  -4   6   4      254.80      250.79     23.91 o 
  -2   6   4      584.05      610.97     22.40 o 
   0   6   4      168.03      177.63     15.77 o 
   2   6   4      682.81      725.30     28.40 o 
   4   6   4      313.92      333.94     19.19 o 
   6   6   4       34.30       40.65      9.36 o 
   8   6   4      603.10      615.63     28.07 o 
  -9   7   4       74.16       89.60     30.64 o 
  -7   7   4      320.37      303.99     45.29 o 
  -5   7   4       30.42       31.58      8.88 o 
  -3   7   4      127.19      144.57     14.08 o 
  -1   7   4       67.61       79.71     11.31 o 
   1   7   4       75.35       90.20     25.38 o 
   3   7   4      287.44      348.58     27.74 o 
 -23   1   5      995.71     1050.48     40.01 o 
 -21   1   5      600.62      611.19     21.41 o 
 -19   1   5       53.56       74.14      6.30 o 
 -17   1   5      166.38      166.68      8.24 o 
 -15   1   5      945.58      853.93     15.58 o 
 -13   1   5     4449.24     4245.40     44.44 o 
 -11   1   5     4021.19     3912.06     40.91 o 
  -9   1   5       37.13       14.72      2.77 o 
  -7   1   5      570.93      667.93     12.58 o 
  -5   1   5      134.85      181.38      6.03 o 
  -3   1   5     4101.95     4167.16     38.67 o 
  -1   1   5     5468.02     5373.68     48.72 o 
   1   1   5      339.49      302.98     16.30 o 
   3   1   5     1558.44     1527.64     40.35 o 
   5   1   5      435.43      434.48     14.71 o 
   7   1   5      529.27      514.77     16.22 o 
   9   1   5     3395.85     3296.95     74.04 o 
  11   1   5      113.47      124.38     11.72 o 
  13   1   5      123.11      128.25     11.74 o 
  15   1   5       39.84       37.76      9.19 o 
 -22   2   5        0.40       14.90      7.26 o 
 -20   2   5       61.80       72.77     11.97 o 
 -18   2   5      174.24      198.20     10.87 o 
 -16   2   5       46.68       48.06      5.27 o 
 -14   2   5       79.82       88.27      5.95 o 
 -12   2   5       71.03       85.20      6.72 o 
 -10   2   5       61.44       65.21      4.24 o 
  -8   2   5      192.86      207.74      9.10 o 
  -6   2   5      355.36      338.39     11.74 o 
  -4   2   5      672.25      640.78     18.62 o 
  -2   2   5        4.97       14.03      2.40 o 
   0   2   5       57.96       69.36      4.14 o 
   2   2   5       17.43       22.62      5.31 o 
   4   2   5      889.84      855.22     16.55 o 
   6   2   5      210.49      194.74     13.09 o 
   8   2   5        0.08       -0.27      4.17 o 
  10   2   5       14.02       13.42      5.80 o 
  12   2   5        1.69        4.44      6.74 o 
  14   2   5      111.46      119.19     11.66 o 
 -21   3   5      577.20      622.27     29.34 o 
 -19   3   5       56.97       51.11      8.31 o 
 -17   3   5       81.29       94.91      8.61 o 
 -15   3   5      669.36      635.12     19.83 o 
 -13   3   5     3119.00     2924.40     40.28 o 
 -11   3   5      978.08      947.94     19.34 o 
  -9   3   5      502.88      485.60     23.76 o 
  -7   3   5      232.58      178.88     11.29 o 
  -5   3   5      933.31      911.49     33.85 o 
  -3   3   5     1896.77     1910.18     44.00 o 
  -1   3   5     2139.34     1948.45     40.69 o 
   1   3   5       27.98       31.58      5.79 o 
   3   3   5     1013.93      979.69     17.32 o 
   5   3   5      468.42      472.34     21.69 o 
   7   3   5      850.52      811.26     20.70 o 
   9   3   5     1044.29     1000.47     24.96 o 
  11   3   5      301.14      334.29     18.47 o 
  13   3   5       87.59       94.93     10.94 o 
 -20   4   5        1.97        7.89      8.82 o 
 -18   4   5      132.45      140.62     15.09 o 
 -16   4   5      111.53      123.87      9.17 o 
 -14   4   5       31.58       46.30      7.27 o 
 -12   4   5        0.44        4.92      7.95 o 
 -10   4   5        0.17        5.38      4.70 o 
  -8   4   5      325.71      282.67     12.17 o 
  -6   4   5      235.30      236.51     11.41 o 
  -4   4   5      385.39      405.24     19.58 o 
  -2   4   5      158.84      150.01     18.58 o 
   0   4   5      251.22      251.67     11.50 o 
   2   4   5      204.05      191.92     10.52 o 
   4   4   5      286.27      283.25     16.59 o 
   6   4   5        1.38       -1.95      8.51 o 
   8   4   5      173.49      168.16     15.13 o 
  10   4   5        0.03        4.66      7.84 o 
  12   4   5        1.91        4.09      8.74 o 
 -17   5   5        0.10        5.55      9.60 o 
 -15   5   5      826.88      779.99     28.94 o 
 -13   5   5      513.46      484.19     20.96 o 
 -11   5   5      808.22      753.53     22.61 o 
  -9   5   5       48.49       44.17      9.51 o 
  -7   5   5        2.07        7.81     15.13 o 
  -5   5   5      140.03      115.31     17.11 o 
  -3   5   5     1556.64     1441.68    103.21 o 
  -1   5   5      170.53      171.12     12.77 o 
   1   5   5      113.08      125.30      9.62 o 
   3   5   5      794.93      766.94     30.43 o 
   5   5   5       49.21       49.90      8.48 o 
   7   5   5      225.81      233.32     27.80 o 
   9   5   5      361.29      391.25     23.06 o 
 -14   6   5        4.27        5.64      7.23 o 
 -12   6   5       61.59       59.71      9.50 o 
 -10   6   5       37.10       55.21     14.39 o 
  -8   6   5      254.13      253.97     17.63 o 
  -6   6   5       24.14       17.28     13.46 o 
  -4   6   5       18.66        9.99      6.96 o 
  -2   6   5      592.26      570.80     31.48 o 
   0   6   5       26.27       29.43      7.75 o 
   2   6   5       93.79      108.15     16.28 o 
   4   6   5      217.21      197.69     17.92 o 
   6   6   5        0.30       15.91      8.00 o 
  -7   7   5        2.08       25.93     88.59 o 
  -5   7   5      208.72      201.91     17.40 o 
  -3   7   5      165.61      173.88     15.72 o 
  -1   7   5      231.89      236.74     18.05 o 
 -22   0   6     1256.95     1368.43     37.57 o 
 -20   0   6      245.70      304.31     40.37 o 
 -18   0   6       57.87       61.67     15.77 o 
 -16   0   6      334.29      341.95     17.03 o 
 -14   0   6     4656.13     4544.15     74.36 o 
 -12   0   6     1776.22     1617.55     28.21 o 
 -10   0   6       70.91       83.43      9.52 o 
  -8   0   6     7000.61     7601.92     93.36 o 
  -6   0   6     6148.09     6075.24     78.14 o 
  -4   0   6        1.13        5.71      2.72 o 
  -2   0   6     4730.83     4658.16     62.27 o 
   0   0   6       23.22       28.62      4.57 o 
   2   0   6       42.74       69.01     10.24 o 
   4   0   6     2864.11     2641.04     58.95 o 
   6   0   6      556.25      526.59     23.54 o 
   8   0   6      759.16      716.07     28.35 o 
  10   0   6       61.82       84.82     22.22 o 
  12   0   6      558.42      610.40     33.26 o 
 -23   1   6       50.84       79.71     11.09 o 
 -21   1   6        2.25        8.61      9.70 o 
 -19   1   6        0.36        8.64      4.53 o 
 -17   1   6       85.22       77.30      6.68 o 
 -15   1   6       43.26       34.01      4.21 o 
 -13   1   6       40.37       31.80      3.91 o 
 -11   1   6      531.81      509.71     15.27 o 
  -9   1   6      356.95      326.11     15.57 o 
  -7   1   6        7.62       21.37      3.96 o 
  -5   1   6        0.51        4.26      3.64 o 
  -3   1   6        3.44        4.58      2.01 o 
  -1   1   6      333.90      294.89      8.77 o 
   1   1   6       54.69       46.58      4.92 o 
   3   1   6       10.54       10.06      8.94 o 
   5   1   6        8.94        8.43      3.49 o 
   7   1   6        3.32        9.36      4.92 o 
   9   1   6        3.59       -0.58      5.05 o 
  11   1   6       20.05       12.51      7.72 o 
  13   1   6      101.15       94.53     11.40 o 
 -22   2   6      928.55      934.13     30.96 o 
 -20   2   6      359.59      393.29     23.13 o 
 -18   2   6      262.39      298.14     15.93 o 
 -16   2   6        5.62        3.33      4.06 o 
 -14   2   6     1411.81     1316.24     35.47 o 
 -12   2   6     3613.26     3395.22     52.58 o 
 -10   2   6      182.02      219.51     10.41 o 
  -8   2   6     2824.29     2891.35     43.52 o 
  -6   2   6     6896.96     6962.82     66.89 o 
  -4   2   6      473.97      470.84     18.21 o 
  -2   2   6      892.64      825.61     15.26 o 
   0   2   6     1043.40     1075.28     17.44 o 
   2   2   6      788.99      755.05     13.41 o 
   4   2   6      320.34      287.09     15.01 o 
   6   2   6        0.96        1.31      4.20 o 
   8   2   6     1240.20     1194.14     36.01 o 
  10   2   6        0.14        2.66      6.92 o 
  12   2   6      270.51      273.40     23.76 o 
 -21   3   6      111.31      111.00     11.74 o 
 -19   3   6      288.82      286.74     13.79 o 
 -17   3   6        7.97       12.87      5.19 o 
 -15   3   6       84.88       78.39      8.55 o 
 -13   3   6      264.27      232.05     11.58 o 
 -11   3   6      343.04      384.82     16.88 o 
  -9   3   6      125.59      153.42      9.31 o 
  -7   3   6      196.33      224.42     20.85 o 
  -5   3   6       18.77       21.69      5.16 o 
  -3   3   6       28.81       31.01      4.17 o 
  -1   3   6      761.57      742.72     23.01 o 
   1   3   6       10.17       25.82      9.16 o 
   3   3   6      327.78      304.72     16.49 o 
   5   3   6        1.48        1.32      6.00 o 
   7   3   6       23.62       28.84      7.27 o 
   9   3   6      258.45      225.51     17.59 o 
  11   3   6       16.93       12.21      8.63 o 
 -18   4   6       26.34       27.90      7.36 o 
 -16   4   6       12.23        8.33      4.87 o 
 -14   4   6      775.27      731.87     19.17 o 
 -12   4   6     1202.72     1100.94     26.80 o 
 -10   4   6       23.35       28.29      5.50 o 
  -8   4   6     3040.53     2954.64     77.85 o 
  -6   4   6      727.96      687.40     27.69 o 
  -4   4   6      116.84      123.00     12.74 o 
  -2   4   6     1361.82     1316.26     40.40 o 
   0   4   6      218.75      221.79     11.45 o 
   2   4   6      140.63      142.27     12.10 o 
   4   4   6      247.68      244.47     16.45 o 
   6   4   6       81.55       82.68     15.51 o 
   8   4   6      131.83      126.52     13.31 o 
 -17   5   6      224.73      226.13     13.96 o 
 -15   5   6        0.82       -3.36      4.88 o 
 -13   5   6      210.88      204.80     12.64 o 
 -11   5   6      262.18      244.19     18.71 o 
  -9   5   6       47.84       43.75      8.47 o 
  -7   5   6      197.91      236.55     15.81 o 
  -5   5   6       23.40       18.76      6.57 o 
  -3   5   6      333.24      325.77     34.32 o 
  -1   5   6      368.67      398.24     25.85 o 
   1   5   6        0.11        8.69      7.84 o 
   3   5   6      164.24      173.87     14.65 o 
   5   5   6      108.54      117.69     12.85 o 
   7   5   6       45.81       52.98     10.87 o 
 -12   6   6      506.50      485.38     23.38 o 
 -10   6   6        8.35       11.90      8.77 o 
  -8   6   6      511.16      482.76     33.52 o 
  -6   6   6      375.03      361.12     20.88 o 
  -4   6   6        0.77       10.93      7.74 o 
  -2   6   6      208.80      209.89     16.30 o 
   0   6   6      196.04      184.99     20.04 o 
   2   6   6       67.94       92.25     15.59 o 
 -21   1   7     1022.22     1007.56     26.14 o 
 -19   1   7       62.02       42.39      7.47 o 
 -17   1   7     2340.87     2098.37     50.55 o 
 -15   1   7     1555.25     1466.85     28.97 o 
 -13   1   7       90.02       85.09      7.09 o 
 -11   1   7     3777.79     3546.29     45.12 o 
  -9   1   7      136.46      121.29      8.04 o 
  -7   1   7     4168.88     4140.23     68.81 o 
  -5   1   7     1448.00     1411.54     39.20 o 
  -3   1   7      207.22      253.61      8.09 o 
  -1   1   7     6586.66     6248.59     59.84 o 
   1   1   7     1771.90     1618.12     31.10 o 
   3   1   7      403.66      481.48     13.81 o 
   5   1   7      108.91      128.76      9.86 o 
   7   1   7      701.04      679.23     28.97 o 
   9   1   7     2128.22     1992.58     57.62 o 
  11   1   7      379.64      356.55     19.04 o 
 -20   2   7        0.06        3.60     11.31 o 
 -18   2   7        8.77       14.44      5.51 o 
 -16   2   7      344.27      360.67     14.30 o 
 -14   2   7       57.20       58.37      6.53 o 
 -12   2   7      179.19      186.28     16.88 o 
 -10   2   7       93.32       84.16      9.72 o 
  -8   2   7       25.46       23.48      6.19 o 
  -6   2   7      360.66      377.39     13.35 o 
  -4   2   7       93.50       94.91      6.56 o 
  -2   2   7      373.13      399.17     13.61 o 
   0   2   7        7.19       14.48      4.52 o 
   2   2   7        5.36        4.61      6.71 o 
   4   2   7      176.20      161.00     18.04 o 
   6   2   7       65.63       65.84      9.25 o 
   8   2   7      187.74      193.10     15.97 o 
  10   2   7       10.41       12.48      7.95 o 
 -19   3   7        9.91       11.76      5.57 o 
 -17   3   7     1406.24     1353.84     42.67 o 
 -15   3   7     1086.08     1015.26     30.38 o 
 -13   3   7      204.91      206.42     11.47 o 
 -11   3   7     1771.14     1660.89     37.62 o 
  -9   3   7       44.84       46.72      6.93 o 
  -7   3   7     1259.12     1239.65     30.44 o 
  -5   3   7     1966.33     1892.69     46.07 o 
  -3   3   7      685.36      650.11     17.08 o 
  -1   3   7     2637.68     2571.85     39.89 o 
   1   3   7     1243.82     1070.48     29.75 o 
   3   3   7      125.00      136.38     12.30 o 
   5   3   7       54.20       69.07     10.21 o 
   7   3   7      433.27      412.75     23.96 o 
   9   3   7     1656.22     1603.45     51.59 o 
 -18   4   7       71.38       74.26     10.66 o 
 -16   4   7      154.74      147.22     14.74 o 
 -14   4   7        0.08        7.07      5.73 o 
 -12   4   7      624.28      624.12     34.75 o 
 -10   4   7      184.44      169.03     17.71 o 
  -8   4   7       20.82       31.62      7.50 o 
  -6   4   7      739.43      721.23     19.38 o 
  -4   4   7       25.34       31.41     11.59 o 
  -2   4   7      149.13      177.70     13.35 o 
   0   4   7       97.94      113.67     14.43 o 
   2   4   7       28.19       33.18      7.52 o 
   4   4   7      285.23      286.38     18.52 o 
   6   4   7       53.42       37.84      9.23 o 
 -15   5   7      465.63      473.57     25.39 o 
 -13   5   7      212.93      250.16     24.91 o 
 -11   5   7      335.58      369.31     23.12 o 
  -9   5   7      105.67       83.79      9.28 o 
  -7   5   7      519.27      507.81     22.77 o 
  -5   5   7      474.07      523.79     23.04 o 
  -3   5   7      143.59      160.82     21.22 o 
  -1   5   7     1220.13     1114.98     39.39 o 
   1   5   7      225.70      204.10     20.16 o 
   3   5   7       33.84        9.57     10.25 o 
  -8   6   7       55.32       80.29     13.07 o 
  -6   6   7      178.08      186.93     16.55 o 
  -4   6   7       83.04       90.18     12.40 o 
  -2   6   7       81.48      102.13     22.71 o 
 -20   0   8      235.05      228.91     51.88 o 
 -18   0   8        9.25        3.05      9.24 o 
 -16   0   8     1438.79     1433.70     74.59 o 
 -14   0   8      540.54      549.70     97.27 o 
 -12   0   8     1124.38     1072.28     87.85 o 
 -10   0   8     2807.52     2503.33     70.40 o 
  -8   0   8     2872.64     2559.03     84.71 o 
  -6   0   8       57.55       73.16      8.06 o 
  -4   0   8        0.26        4.57      3.81 o 
  -2   0   8     2185.22     2208.15     41.27 o 
   0   0   8     3588.38     3433.51    130.89 o 
   2   0   8      277.65      291.94     23.55 o 
   4   0   8      118.47      154.74     15.42 o 
   6   0   8     1078.55     1108.78     37.64 o 
   8   0   8      706.66      777.02     33.90 o 
 -21   1   8       77.30       84.17     12.28 o 
 -19   1   8        5.64       14.58      7.16 o 
 -17   1   8        1.84        4.03      5.09 o 
 -15   1   8       58.22       62.07     11.52 o 
 -13   1   8       21.43       20.63     11.21 o 
 -11   1   8       25.09       24.40      5.20 o 
  -9   1   8      278.53      269.64     11.40 o 
  -7   1   8      332.93      342.55     16.04 o 
  -5   1   8       53.63       57.37      8.31 o 
  -3   1   8      151.12      143.38     12.47 o 
  -1   1   8       66.38       80.16      9.24 o 
   1   1   8        0.96        8.21      9.41 o 
   3   1   8        0.46       16.71     20.95 o 
   5   1   8       50.52       62.74      9.15 o 
   7   1   8       10.91       22.60     11.38 o 
 -20   2   8      445.21      400.37     18.99 o 
 -18   2   8       24.01       37.34      7.26 o 
 -16   2   8      807.01      839.73     23.18 o 
 -14   2   8      443.22      407.93     16.36 o 
 -12   2   8      695.05      636.94     21.04 o 
 -10   2   8     2765.93     2670.89     78.90 o 
  -8   2   8     1754.08     1648.84     28.79 o 
  -6   2   8      112.52      109.37     10.87 o 
  -4   2   8        0.14        7.52      7.14 o 
  -2   2   8     2007.63     1995.81     30.00 o 
   0   2   8     2064.33     2083.42     31.42 o 
   2   2   8      651.82      613.75     18.77 o 
   4   2   8      498.98      526.50     23.00 o 
   6   2   8      216.54      236.69     26.55 o 
 -19   3   8       80.03       91.26     10.18 o 
 -17   3   8      156.70      164.69     14.29 o 
 -15   3   8        0.11        3.08      5.29 o 
 -13   3   8      127.87      126.26      9.95 o 
 -11   3   8      278.49      242.65     12.91 o 
  -9   3   8       28.62       55.51      9.30 o 
  -7   3   8       49.35       54.88     11.03 o 
  -5   3   8      253.68      237.25     13.22 o 
  -3   3   8        4.91       10.05      6.96 o 
  -1   3   8        0.15       -3.15      4.83 o 
   1   3   8      268.78      264.71     16.35 o 
   3   3   8      183.22      190.65     30.57 o 
   5   3   8       35.60       50.38      8.94 o 
 -16   4   8      408.28      391.52     18.20 o 
 -14   4   8      105.11      102.74     11.05 o 
 -12   4   8      162.61      161.55     11.50 o 
 -10   4   8     1779.77     1762.00     56.77 o 
  -8   4   8      803.25      775.51     21.12 o 
  -6   4   8       39.31       33.08     15.20 o 
  -4   4   8      166.97      190.14     12.63 o 
  -2   4   8      459.01      510.64     21.51 o 
   0   4   8     1564.78     1662.89     65.73 o 
   2   4   8      150.02      165.00     18.19 o 
 -11   5   8       78.24       88.80     17.04 o 
  -9   5   8      101.21      109.64     10.79 o 
  -7   5   8       94.07      102.50     13.09 o 
  -5   5   8      175.43      196.56     23.41 o 
  -3   5   8       91.81       79.83     10.85 o 
  -1   5   8      100.97       89.04     14.93 o 
 -19   1   9      199.51      235.18     18.79 o 
 -17   1   9      276.72      317.52     21.15 o 
 -15   1   9      395.73      482.90     34.16 o 
 -13   1   9       16.88       11.64     10.74 o 
 -11   1   9      622.11      572.31     34.25 o 
  -9   1   9      776.14      782.41     29.16 o 
  -7   1   9      140.87      169.80     10.07 o 
  -5   1   9      338.59      378.81     16.62 o 
  -3   1   9       28.63       40.61     11.56 o 
  -1   1   9      365.50      411.55     18.97 o 
   1   1   9      343.20      398.25     16.19 o 
   3   1   9      454.42      452.69     33.57 o 
   5   1   9     1462.88     1482.23     39.37 o 
 -18   2   9        0.33       13.35      8.89 o 
 -16   2   9        5.16        6.92      5.99 o 
 -14   2   9      136.42      163.60     12.58 o 
 -12   2   9       70.94       80.29      9.17 o 
 -10   2   9        0.17       -0.74      4.17 o 
  -8   2   9        0.08        5.72      4.78 o 
  -6   2   9       16.51       12.94      7.00 o 
  -4   2   9       54.82       77.76     10.46 o 
  -2   2   9       16.70       27.20     11.12 o 
   0   2   9      165.19      187.90     18.64 o 
   2   2   9        2.69        6.69      5.88 o 
   4   2   9        4.50        0.64      7.68 o 
 -17   3   9      117.22      120.83     18.51 o 
 -15   3   9      228.84      246.95     15.79 o 
 -13   3   9        0.07        6.45     10.52 o 
 -11   3   9      609.26      633.68     25.06 o 
  -9   3   9      204.85      210.50     12.82 o 
  -7   3   9       14.71       14.05      6.72 o 
  -5   3   9      178.37      178.81     11.76 o 
  -3   3   9        1.71       13.87     25.09 o 
  -1   3   9      440.07      496.87     41.41 o 
   1   3   9       82.87      102.26     14.77 o 
 -12   4   9        2.37       20.97      6.58 o 
 -10   4   9       63.47       90.15     14.77 o 
  -8   4   9       19.47       39.28     12.49 o 
  -6   4   9       20.34       42.80     13.76 o 
  -4   4   9      151.57      166.08     19.39 o 
  -2   4   9      121.95      130.18     26.10 o 
 -16   0  10      235.33      228.67     33.29 o 
 -14   0  10     1359.64     1326.42    107.98 o 
 -12   0  10      165.06      140.67     21.89 o 
 -10   0  10      873.64     1025.53     47.05 o 
  -8   0  10       14.12       34.48     25.94 o 
  -6   0  10     2034.25     1978.51    227.37 o 
  -4   0  10     2442.39     2578.61     84.68 o 
  -2   0  10      104.68      121.20     26.51 o 
   0   0  10     1594.16     1788.84     84.16 o 
 -17   1  10        6.43        6.85     12.11 o 
 -15   1  10       10.47       19.04      8.42 o 
 -13   1  10        5.35       19.51     16.18 o 
 -11   1  10       13.25       14.77      8.96 o 
  -9   1  10        5.80       24.85     39.39 o 
  -7   1  10       17.44       31.31     20.81 o 
  -5   1  10      124.60      109.34     13.31 o 
  -3   1  10       27.94       24.78      7.64 o 
  -1   1  10        8.43       19.14     14.10 o 
 -14   2  10      464.34      535.51     27.17 o 
 -12   2  10        5.52       21.80     18.50 o 
 -10   2  10     1018.85     1036.28     24.25 o 
  -8   2  10        5.87       -0.76      5.08 o 
  -6   2  10     1261.01     1306.72     27.44 o 
  -4   2  10     2393.79     2381.74     49.50 o 
  -2   2  10        9.36       10.65     13.98 o 
 -11   3  10        6.07       25.24     11.04 o 
  -9   3  10      229.96      262.08     21.11 o 
  -7   3  10       12.54       34.98     11.72 o 
  -5   3  10      103.18      123.85     16.45 o 
  -9   1  11      953.03      975.61     33.95 o 
                                                 
